# Supplementary material for: Predictive Value of Baseline [18F]FDG PET/CT for Response to Systemic Therapy in Patients with Advanced Melanoma
Source: J Clin Med. 2021 Oct 27;10(21):4994. doi: 10.3390/jcm10214994 (PMC8584809; doi:10.3390/jcm10214994)
Supplement: Supplementary file 1 [file jcm-10-04994-s001.zip]

Archive with 1 entries (1 files):
- jcm-1428994-supplementary.pdf
